# Supplementary material for: Spatial Variability of Antarctic Surface Snow Bacterial Communities
Source: Front Microbiol. 2019 Mar 26;10:461. doi: 10.3389/fmicb.2019.00461 (PMC6443967; doi:10.3389/fmicb.2019.00461)
Supplement: TABLE S1 — Metadata table of sample sites and GPS locations. [file Data_Sheet_1.CSV]

Sample_original_ID	Sample	Location	Location2	Treatment	Sampling date	Latitude	Longitude	Altitude (m)	Snow cover
Drill	Drill	Ellsworth	Camp	noPMA	Dec-12	-78.9666	-90.5758	1919	permanent
Drill_PMA	Drill PMA	Ellsworth	Camp	PMA	Dec-12	-78.9666	-90.5758	1919	permanent
Generators	Generators	Ellsworth	Camp	noPMA	Dec-12	-78.9683	-90.5758	1919	permanent
Generators_PMA	Generators PMA	Ellsworth	Camp	PMA	Dec-12	-78.9683	-90.5758	1919	permanent
Kitchen	Kitchen	Ellsworth	Camp	noPMA	Dec-12	-78.9677	-90.5744	1919	permanent
Kitchen_PMA	Kitchen PMA	Ellsworth	Camp	PMA	Dec-12	-78.9677	-90.5744	1919	permanent
Ellsworth2	Ellsworth1	Ellsworth	Ellsworth	noPMA	Dec-12	-78.9647	-90.5494	1920	permanent
Ellsworth2_PMA	Ellsworth1 PMA	Ellsworth	Ellsworth	PMA	Dec-12	-78.9647	-90.5494	1920	permanent
Ellsworth3	Ellsworth2	Ellsworth	Ellsworth	noPMA	Dec-12	-78.9513	-90.5338	1921	permanent
Ellsworth3_PMA	Ellsworth2 PMA	Ellsworth	Ellsworth	PMA	Dec-12	-78.9513	-90.5338	1921	permanent
Ellsworth5	Ellsworth3	Ellsworth	Ellsworth	noPMA	Dec-12	-78.9516	-90.5605	1920	permanent
Ellsworth5_PMA	Ellsworth3 PMA	Ellsworth	Ellsworth	PMA	Dec-12	-78.9516	-90.5605	1920	permanent
Ellsworth7	Ellsworth4	Ellsworth	Ellsworth	noPMA	Dec-12	-78.9513	-90.6147	1918	permanent
Ellsworth7_PMA	Ellsworth4 PMA	Ellsworth	Ellsworth	PMA	Dec-12	-78.9513	-90.6147	1918	permanent
Ellsworth8	Ellsworth5	Ellsworth	Ellsworth	noPMA	Dec-12	-78.9511	-90.5891	1919	permanent
Ellsworth8_PMA	Ellsworth5 PMA	Ellsworth	Ellsworth	PMA	Dec-12	-78.9511	-90.5891	1919	permanent
Gourlay4r1_top	Gourlay1	Signy Island	Gourlay Snowfield	noPMA	Dec-12	-60.7211	-45.6145	143	seasonal
Gourlay4r2_top	Gourlay2	Signy Island	Gourlay Snowfield	noPMA	Jan-13	-60.7211	-45.6145	143	seasonal
Gourlay4r3_top	Gourlay3	Signy Island	Gourlay Snowfield	noPMA	Feb-13	-60.7211	-45.6145	143	seasonal
Gourlay7r1_top	Gourlay4	Signy Island	Gourlay Snowfield	noPMA	Dec-12	-60.7218	-106.3341	142	seasonal
Gourlay7r2_top	Gourlay5	Signy Island	Gourlay Snowfield	noPMA	Jan-13	-60.7218	-45.6112	142	seasonal
Gourlay7r3_top	Gourlay6	Signy Island	Gourlay Snowfield	noPMA	Feb-13	-60.7218	-45.6112	142	seasonal
Gourlay7r4750_top	Gourlay7	Signy Island	Gourlay Snowfield	noPMA	Mar-13	-60.7218	-45.6112	142	seasonal
Gourlay7r41000_top	Gourlay8	Signy Island	Gourlay Snowfield	noPMA	Mar-13	-60.7218	-45.6112	142	seasonal
Gourlay9r1_top	Gourlay9	Signy Island	Gourlay Snowfield	noPMA	Dec-12	-60.7228	-45.6064	132	seasonal
Gourlay9r2_top	Gourlay10	Signy Island	Gourlay Snowfield	noPMA	Jan-13	-60.7228	-45.6064	132	seasonal
Gourlay9r3_top	Gourlay11	Signy Island	Gourlay Snowfield	noPMA	Feb-13	-60.7228	-45.6064	132	seasonal
Gourlay9r4_top	Gourlay12	Signy Island	Gourlay Snowfield	noPMA	Mar-13	-60.7228	-45.6064	132	seasonal
Livingstone_SP0	Livingstone1	Livingstone Island	Livingstone Island	noPMA	Dec-12	-62.635	-60.3516	9	seasonal
Livingstone_SP1	Livingstone2	Livingstone Island	Livingstone Island	noPMA	Dec-12	-62.6362	-60.3468	31	seasonal
Livingstone_SP2	Livingstone3	Livingstone Island	Livingstone Island	noPMA	Dec-12	-62.6423	-60.3632	16	seasonal
Livingstone_SP3	Livingstone4	Livingstone Island	Livingstone Island	noPMA	Dec-12	-62.6435	-60.3601	26	seasonal
Livingstone_SP4	Livingstone5	Livingstone Island	Livingstone Island	noPMA	Dec-12	-62.6445	-60.3578	36	seasonal
PIB	Pine Island	Pine Island Bay	Pine Island Bay	noPMA	Dec-12	-75.173	-100.0036	78	permanent
PIB_PMA	Pine Island PMA	Pine Island Bay	Pine Island Bay	PMA	Dec-12	-75.173	-100.0036	78	permanent
Skyblu	SkyBlu	SkyBlu	SkyBlu	noPMA	Dec-12	-74.8563	-71.5869	1435	permanent
Skyblu_PMA	SkyBlu PMA	SkyBlu	SkyBlu	PMA	Dec-12	-74.8563	-71.5869	1435	permanent
Tuva1r1_top	Tuva1	Signy Island	Tuva Glacier	noPMA	Dec-12	-60.7104	-45.6334	225	seasonal
Tuva1r2_top	Tuva2	Signy Island	Tuva Glacier	noPMA	Jan-13	-60.7104	-45.6334	225	seasonal
Tuva5r1_top	Tuva3	Signy Island	Tuva Glacier	noPMA	Dec-12	-60.71	-45.6371	191	seasonal
Tuva5r2_top	Tuva4	Signy Island	Tuva Glacier	noPMA	Jan-13	-60.71	-45.6371	191	seasonal
Tuva9r2_top	Tuva5	Signy Island	Tuva Glacier	noPMA	Jan-13	-60.7115	-45.6416	152	seasonal
